# Supplementary material for: Preparation of Thermoplastic Polyurethane/Multi-Walled Carbon Nanotubes Composite Foam with High Resilience Performance via Fused Filament Fabrication and CO2 Foaming Technique
Source: Polymers (Basel). 2023 Mar 20;15(6):1535. doi: 10.3390/polym15061535 (PMC10054835; doi:10.3390/polym15061535)
Supplement: Supplementary file 1 [file polymers-15-01535-s001.zip]

Archive with 1 entries (1 files):
- polymers-2219028-supplementary.pdf
